# Supplementary material for: Effectiveness of sacituzumab govitecan in metastatic triple-negative breast cancer: a real-world retrospective cohort study from Central Europe
Source: Oncologist. 2026 Jan 23;31(3):oyag014. doi: 10.1093/oncolo/oyag014 (PMC12923110; doi:10.1093/oncolo/oyag014)
Supplement: oyag014_Supplementary_Data [file oyag014_supplementary_data.zip]

Archive with 2 entries (2 files):
- Supplementary_Appendix_saci_CEBCC.docx
- 02-Feb-2026_062253_Supplementary_Appendix_saci_CEBCC.docx
